# Supplementary material for: Myoclonus Secondary to Amantadine: Case Report and Literature Review
Source: Clin Pract. 2023 Jul 20;13(4):830–7. doi: 10.3390/clinpract13040075 (PMC10366862; doi:10.3390/clinpract13040075)
Supplement: Supplementary file 1 [file clinpract-13-00075-s001.zip]

Archive with 4 entries (4 files):
- __MACOSX/._Table S1 - FreeText.docx
- __MACOSX/._Video S1 - Asterixis.mp4
- Table S1 - FreeText.pdf
- Video S1 - Asterixis.mp4
